# Supplementary material for: Molecular marker dissection of stem rust resistance in Nebraska bread wheat germplasm
Source: Sci Rep. 2019 Aug 12;9:11694. doi: 10.1038/s41598-019-47986-9 (PMC6691005; doi:10.1038/s41598-019-47986-9)
Supplement: Supplementary file 2 — Supplemetary tables 3 Presence of the different marker alleles associated with the expected stem rust resistance gene in the DUP2015 genotypes),4(Presence of the different marker alleles associated with the expected stem rust resistance gene in the TRP2015 genotypes) and 5 (Response of the TRP2015 gnotypes to the different stem rust races, expected genes in each genotype based on the response to the different stem rust races, and the result of molecular markers. The evaluation was done based on Stakman scale (1962). For each genetic marker, "0" means the absence of the marker while "1" means the presence of the marker. Red cells indicate the disagreement between the genotypic and phenotypic data, while green cells represent the agrrement between both types of data.) [file 41598_2019_47986_MOESM2_ESM.xlsx]

## Sheet: title page
Molecular marker dissection of stem rust resistance in Nebraska bread wheat germplasm
Amira Mourad (1),(4)*, Ahmed Sallam (1),(5), Vikas Belamkar (1), Stephen Wegulo (2), Guihua Bai(3), Ezzat Mahdy (4), Bahy Bakheit (4), Atif Abo El-Wafa (4), Yue Jin (6) and P. Stephen Baenziger (1)
(1) Department of Agronomy and Horticulture, Plant Science Hall, UNL, USA. (2) Department of Plant Pathology - Plant Science Hall, UNL, USA. (3) USDA-ARS Hard Winter Wheat Genetics Research Unit, 4008 Throckmorton Hall, Manhattan, KS, USA, (4) Agronomy Department, Faculty of Agriculture, Assiut University, Egypt. (5) Department of Genetics, Faculty of Agriculture, Assiut University, Egypt. (6) US…
*Corresponding author:
Amira Mourad
Address: Department of Agronomy, Faculty of Agriculture, Assiut University, Asyut, Egypt
Email: amira_mourad@aun.edu.eg
ORCID : 0000-0001-6879-2559

## Sheet: Supp. Table 3
Supplementary Table 3. Presence of the different marker alleles associated with the expected stem rust resistance gene in the DUP2015 genotypes
line name	KSU	UNL	Sr24	Sr31	SrAmigo	Sr38	Sr6	SrTmp	Sr36		# of alleles
			Sr24#12	Xstm120		VENTRIUP-LN2	Xcfd43	gpw5182	wmc477	xgwm319
NE07486_2	1	;1	0	0	0	0	0	0	0	0	0
NE11607_1	3-	2	0	0	0	0	0	0	0	0	0
NE11607_2	1	;1 2	0	0	0	0	0	0	0	0	0
NE15421	3 seg 1+	1, 2, 3	0	0	0	0	0	0	0	0	0
NE15430	2 1	2	0	0	0	0	0	0	0	0	0
NE15441	4 seg 1	2+, 3	0	0	0	0	0	0	0	0	0
NE15498	2 3-	2, 2+	0	0	0	0	0	0	0	0	0
NE15520	3-	;	0	0	0	0	0	0	0	0	0
NE15525	3-	1, 2	0	0	0	0	0	0	0	*	0
NE15545	3	1,2	0	0	0	0	0	0	0	0	0
NE15546	1-;	1,2,2+	0	0	0	0	0	0	0	0	0
NE15585	3	2+	0	0	0	0	0	0	0	0	0
NE15588	1	1 2	0	0	0	0	0	0	0	*	0
NE15591	2+	4	0	0	0	0	0	0	0	0	0
NE15602	2+ 3-	1 2+	0	0	0	0	0	0	0	0	0
NE15612	2-	1 2	0	0	0	0	0	0	0	0	0
NE15614	1;	1	0	0	0	0	0	*	0	0	0
NE15623	2	1	0	0	0	0	0	0	0	0	0
NE15625	3	;1 2	0	0	0	0	0	0	0	0	0
NE15629	1+	1	0	0	0	0	0	0	0	0	0
NE15640	2	1 3 2	0	0	0	0	0	0	0	0	0
NE15668	2+	1 2 2+	0	0	0	0	0	0	0	0	0
NE15676	3	2	0	0	0	0	0	0	0	0	0
NE15690	2	2 2+	0	0	0	0	0	0	0	*	0
NH11490_1	1 seg 3	1 4	0	0	0	0	0	0	0	0	0
NH144913-4	3+	2+	0	0	0	0	0	0	0	0	0
NH144924-2	3	;1 2	0	0	0	0	0	0	0	0	0
NH144925-4	2+	*	0	0	0	0	0	0	0	0	0
NW09481_9	3- 2	;1, 2+	0	0	0	0	0	0	0	0	0
NW15443	2-	1, 2+	0	0	0	0	0	0	0	0	0
NW15564	3-	1 3 4	0	0	0	0	0	0	0	0	0
NW15573	3	1 2 2+	0	0	0	0	0	0	0	0	0
NW15631	1+	;1 2	0	0	0	0	0	0	0	0	0
NW15684	3-	2 2+	0	0	0	0	0	0	0	0	0
NE06545_4	1+ ;	2 2+	0	0	0	0	1	0	0	0	1
NE09517_6	2+	1 2	0	0	0	1	*	0	0	0	1
NE11536_2	2- 1+	;1	1	0	0	0	0	0	0	0	1
NE15401	1+ 2-	1, 2+	0	0	0	0	1	0	0	0	1
NE15402	2+	2+,3	0	0	0	0	0	*	0	0	0
NE15406	3	1, 2, 3	0	0	0	1	0	0	0	0	1
NE15416	1	2+	1	0	0	0	0	0	0	*	1
NE15418	1	;1, 2+	1	0	0	0	0	0	0	0	1
NE15419	;	1, 2	0	0	0	0	1	0	0	0	1
NE15428	2	;, 1	0	1	0	0	0	*	0	0	1
NE15438	1;	1	0	0	0	0	*	0	*	0	0
NE15439	1	;1	0	0	0	0	1	0	0	0	1
NE15445	1-	;1, 2+	0	0	0	1	*	0	0	0	1
NE15446	1	1, 2+	0	0	0	0	1	*	0	0	1
NE15452	3+;	;1	0	0	0	0	0	0	0	0	0
NE15454	;	2+	0	0	0	0	1	0	0	0	1
NE15458	1	1, 2+	1	0	0	0	0	0	0	0	1
NE15460	1;	1, 2+	0	0	0	0	1	0	0	0	1
NE15461	2 1-	1, 2+	0	0	0	1	0	0	0	0	1
NE15462	1-	1, 2	0	0	0	0	1	*	0	0	1
NE15463	1;	1, 2+	1	0	0	0	0	0	0	0	1
NE15468	3+	2+, 3	0	0	0	0	1	0	0	0	1
NE15471	1	;1, 2	0	1	0	0	0	*	0	0	1
NE15484	1	;1, 2+	0	0	0	0	0	0	0	0	0
NE15489	3-	1, 2+	1	0	0	0	0	0	0	0	1
NE15491	1	1	0	0	0	0	1	0	0	0	1
NE15494	1	1, 2	0	0	0	0	1	0	0	0	1
NE15501	2	1,2,3	1	0	0	0	0	0	0	0	1
NE15503	1;	1	0	0	0	0	1	0	0	0	1
NE15505	2	1, 2+	0	0	0	1	0	0	*	0	1
NE15510	1	1, 2	0	0	0	0	1	0	0	0	1
NE15512	1+	1,2	1	0	0	0	0	*	0	0	1
NE15513	2 1	1, 2	0	0	0	0	1	0	0	*	1
NE15515	1;	2, 2+	0	0	0	0	1	0	0	0	1
NE15516	;	1, 2	0	0	0	0	1	0	0	0	1
NE15518	1	;1	0	1	0	0	0	0	0	0	1
NE15519	12	1, 2+	0	0	0	0	1	0	0	0	1
NE15521	;	1, 2, 2+	0	0	0	0	1	0	0	0	1
NE15522	1;	;1	0	0	0	0	1	0	0	0	1
NE15523	1;	1, 2	0	0	0	0	1	0	0	0	1
NE15529	3- ;	2+, 3	1	0	0	0	0	0	0	0	1
NE15536	2+	1, 2, 2+	1	0	0	0	0	0	0	0	1
NE15537	3+ seg 2-	;1	0	0	0	1	0	0	0	0	1
NE15543	3	1, 2+, 3, 4	0	0	0	0	1	*	0	0	1
NE15549	2	; 1 2	0	0	0	0	0	0	1	0	1
NE15552	3-	4	0	0	0	0	1	0	0	0	1
NE15554	1-	*	1	0	0	0	0	*	0	0	1
NE15555	2;	1 2	0	0	0	1	0	0	0	0	1
NE15562	1+	1 2+	1	0	0	0	0	0	0	0	1
NE15566	2	2	1	0	0	0	0	0	0	0	1
NE15567	3- 2	2+ 4	0	0	0	1	0	0	0	0	1
NE15575	1	1 2 2+	0	0	0	0	1	0	0	0	1
NE15576	1	;1	0	0	0	0	1	0	0	0	1
NE15581	2;	;1	0	0	0	0	1	0	0	0	1
NE15586	1 2+	2 2+	0	0	0	0	1	0	0	0	1
NE15594	2 1	1 2+	1	0	0	0	*	0	0	0	1
NE15596	1+	2 2+	0	0	0	0	0	0	0	0	0
NE15604	2	;	1	0	0	0	0	0	0	0	1
NE15609	1+	1 2	1	0	0	0	0	0	0	0	1
NE15617	2	1 2 2+	0	0	0	0	1	*	0	0	1
NE15619	2	1 2+	0	0	0	1	0	0	0	0	1
NE15620	2 1+	;1	0	0	0	0	1	0	0	0	1
NE15621	1 2	1 2	0	0	0	0	1	0	0	0	1
NE15622	2+ 3-	1 2+	1	0	0	0	0	0	0	0	1
NE15624	2+	;1	0	0	0	1	0	0	0	0	1
NE15627	2-	1 2+ 3	1	0	0	0	0	*	0	0	1
NE15634	3	;1	1	0	0	0	0	0	0	0	1
NE15635	2	1	0	0	0	0	0	0	0	*	0
NE15638	1	;1	1	0	0	0	*	*	0	0	1
NE15645	3-	1 2	0	0	0	0	0	0	0	0	0
NE15647	;	1 2	0	0	0	0	1	0	0	*	1
NE15651	1;	;1 2	0	0	0	0	1	0	0	0	1
NE15653	1+;	;1 2	1	0	0	0	0	0	0	0	1
NE15655	0	;1 2	0	0	0	0	1	0	*	*	1
NE15658	3 4	1 2+	1	0	0	0	0	0	0	0	1
NE15661	1;	4	0	0	0	0	1	0	0	0	1
NE15662	1;	;1 2	0	0	0	1	0	0	0	0	1
NE15664	4-	1	0	0	0	1	0	0	0	0	1
NE15666	1	1	0	0	0	0	1	0	0	0	1
NE15669	2-	1 2	1	0	0	0	0	0	0	*	1
NE15675	1;	1 2 2+	0	0	0	0	1	0	0	0	1
NE15681	1;	1 2 2+	0	0	0	0	1	0	0	0	1
NE15683	1-	;1 2	0	0	0	0	1	0	0	0	1
NE15686	2- ;	;1 2	0	0	0	0	1	0	0	0	1
NE15692	2	2 2+	1	0	0	0	*	*	0	*	1
NE15693	1+ 2-	1 2	0	0	0	0	1	0	0	0	1
NE15698	3	1 2	0	1	0	0	0	0	0	0	1
NE15699	3	1 2+	0	0	0	0	0	0	0	0	0
NH144913-3	3 2	2 4	0	0	0	0	0	1	0	0	1
NH144921-1	3-	1 2	0	0	0	1	0	0	0	0	1
NH144922-1	1;	;1	0	0	0	0	1	0	0	0	1
NH144922-2	3-	2	1	0	0	0	0	0	0	0	1
NI10718W_2	2-	1	1	0	0	0	0	0	0	0	1
NW15444	;	1	0	0	0	0	1	0	0	0	1
NW15451	;	;1	0	0	0	0	1	0	0	0	1
NW15466	1	1	1	0	0	0	0	0	0	0	1
NW15485	3+	;1, 2+	0	0	0	1	0	0	0	0	1
NW15493	1;	;1, 2	0	1	0	0	0	0	0	0	1
NW15509	1- ;	1, 2+	0	0	0	0	1	0	0	0	1
NW15539	2+ 3-	;1	0	0	0	1	0	0	0	0	1
NW15577	1-	1 2 2+	0	0	0	0	1	*	0	0	1
NW15578	;	;1	0	0	0	0	1	0	0	0	1
NW15607	;	1 2	0	0	0	0	1	*	0	0	1
NW15667	1;	*	1	0	0	0	0	0	0	0	1
NW15673	0	;	0	0	0	0	1	0	0	0	1
NW15677	3- 2+	;1 2	0	0	0	1	0	*	0	0	1
NW15696	1;	1 2 2+	0	0	0	0	1	0	0	0	1
Robidoux	3/2-	3	0	0	0	0	0	1	0	0	1
NE15403	0	1, 2,	0	0	0	0	1	0	0	0	1
NE15407	2+	1, 2+, 3	0	1	0	0	0	0	0	0	1
NE15409	2	1, 2	1	0	0	0	1	0	0	0	2
NE15410	;	2+, 3	0	0	0	0	1	1	0	0	2
NE15412	1;	1, 2+	0	0	0	0	1	0	0	0	1
NE15413	1;	1, 2+	1	0	0	1	0	0	0	0	2
NE15415	1+	1, 2	0	0	0	1	*	0	1	0	2
NE15422	3	3, 4	0	0	0	1	0	0	0	0	1
NE15429	3+	3, 4	0	1	0	0	0	0	0	0	1
NE15432	2+ 3	;1	0	0	0	0	0	1	0	0	1
NE15434	;	1, 2	1	0	0	0	1	0	0	0	2
NE15436	1+	1,2+	1	0	0	0	1	0	0	0	2
NE15437	;	1, 2	0	0	0	1	1	0	0	0	2
NE15440	0	;1	0	0	0	1	1	0	0	0	2
NE15449	1-	;1, 2+	0	0	0	1	0	0	0	0	1
NE15453	;	1, 2	0	0	0	0	1	0	0	0	1
NE15464	3	2,4	0	0	0	1	0	0	0	0	1
NE15467	1	1, 2+	1	0	0	0	1	*	0	0	2
NE15470	1	2	0	1	0	0	0	1	0	0	2
NE15474	2+	;1	1	0	0	0	0	1	0	0	2
NE15475	3-	1, 2+, 3	1	0	0	1	0	0	0	0	2
NE15476	2;	1, 2+	0	0	0	1	1	*	0	0	2
NE15478	1;	2, 2+	1	1	0	0	0	0	0	0	2
NE15483	1	;1, 2+	0	0	0	1	1	0	0	0	2
NE15486	1+;	1, 2	0	0	0	1	1	0	0	0	2
NE15488	;	2, 2+	1	0	0	0	*	0	0	0	1
NE15490	4	2+, 3	0	0	0	1	0	0	0	0	1
NE15495	3+	2, 2+	0	0	0	1	1	0	0	0	2
NE15500	1;	1,2	1	0	0	0	1	0	0	0	2
NE15502	1	2, 2+	1	0	0	0	1	0	0	0	2
NE15508	1;	1	1	0	0	1	0	0	0	0	2
NE15511	2	1	1	0	0	0	0	*	0	0	1
NE15524	1;	2+	1	0	0	1	*	*	0	0	2
NE15526	1;	1, 2, 2+	0	0	0	0	1	*	0	0	1
NE15527	1-;	2, 2+	0	1	0	0	*	*	0	0	1
NE15531	3	;1	0	0	0	1	0	0	0	0	1
NE15538	3-	2+	0	0	0	0	1	1	0	0	2
NE15542	1;	1, 2	0	0	0	0	1	0	0	0	1
NE15548	1+	1 2	1	1	0	0	0	0	0	0	2
NE15557	1+;	;1 2	0	0	0	0	1	0	0	0	1
NE15558	1;	1 2+	1	0	0	0	1	0	0	0	2
NE15560	;	1 2	1	0	0	0	0	0	0	0	1
NE15561	;	3 4	0	0	0	1	0	0	1	0	2
NE15563	2	1 2+	1	0	0	0	1	0	0	0	2
NE15568	; 1	1 2+	1	0	0	0	1	0	0	0	2
NE15570	1;	;1 2	1	0	0	0	1	0	0	0	2
NE15571	;	;1	0	0	0	1	1	0	0	0	2
NE15579	1	1 2+	0	0	0	0	1	*	0	0	1
NE15580	1;	4	0	0	0	1	1	0	0	0	2
NE15583	3- 2	1 2	1	0	0	0	0	0	0	0	1
NE15589	1	1	1	0	0	0	1	0	0	0	2
NE15593	2	1 2+	0	1	0	0	0	0	1	0	2
NE15599	;	1 2+	1	0	0	0	1	0	0	0	2
NE15600	1;	1 2+	1	0	0	0	1	0	0	0	2
NE15601	1; seg 3-	1 2 2+	0	0	0	0	1	0	0	0	1
NE15603	2+ 3-	1 2 2+	0	0	0	1	1	0	0	0	2
NE15606	1-;	;	0	0	0	0	1	0	0	0	1
NE15611	1;	1 2+	0	1	0	0	0	0	0	0	1
NE15615	3+ 2+	1 4	0	0	0	1	0	0	0	0	1
NE15630	1;	;1 2	1	0	0	1	0	0	0	*	2
NE15641	1;	;1	1	0	0	0	0	0	0	*	1
NE15648	1	;1 2	0	0	0	0	1	*	1	0	2
NE15650	2	1 2 2+	0	1	0	1	0	0	0	*	2
NE15654	1	1	1	0	0	0	1	0	0	*	2
NE15656	2+	1 2	0	0	0	0	1	0	0	0	1
NE15659	3-	;1 2 2+	0	0	0	1	0	0	0	0	1
NE15665	3;	1 2 2+ 3	0	0	0	0	1	0	*	0	1
NE15672	3 2	1 2 2+	0	1	1	0	0	0	0	0	2
NE15674	0	0	1	0	0	0	1	0	0	0	2
NE15679	2;	1 2 2+	1	0	0	0	1	0	0	0	2
NE15685	1;	2	0	0	0	0	1	0	0	0	1
NE15689	2-	1 2	1	1	0	0	*	0	0	0	2
NE15695	1	1 2+	1	0	0	0	1	0	0	0	2
NH144921-4	1;	2	1	0	0	0	1	0	0	0	2
NW15414	1;	;	0	0	0	1	1	0	0	0	2
NW15424	0	1,2	0	0	0	0	1	0	0	0	1
NW15448	3 2	1,2	0	0	0	0	1	0	0	0	1
NW15457	1	;1	1	0	0	0	0	0	1	0	2
NW15482	2 1	2+,3	0	0	0	1	1	*	0	0	2
NW15507	;	2	1	0	0	0	1	0	0	0	2
NW15533	2+	1+	0	0	0	1	1	0	0	0	2
NW15544	1	*	0	0	0	1	0	*	0	0	1
NW15582	3	1 3 4	0	0	0	1	0	0	0	0	1
NE15417	1	1	1	0	0	1	0	1	0	0	3
NE15425	2-	1,2 ,3	1	0	0	1	0	0	0	0	2
NE15442	1;	1	1	1	0	1	0	0	0	0	3
NE15447	1	1,2	1	1	0	0	1	0	*	0	3
NE15456	0	1, 2+	0	0	0	1	1	0	1	0	3
NE15465	;	;1	1	0	0	0	1	0	0	0	2
NE15528	1	1, 2, 2+	1	0	0	0	1	0	0	1	3
NE15534	1	1, 2	1	0	0	1	0	0	0	0	2
NE15535	2- 3	*	1	0	0	0	1	1	0	0	3
NE15540	3 1	1, 2+	1	1	0	1	0	0	0	0	3
NE15550	1	;1	0	1	0	1	1	0	0	0	3
NE15553	1	1 2 2+ 3	0	0	0	1	1	0	0	0	2
NE15556	1	1 2	1	1	0	1	0	0	0	0	3
NE15569	;	1 2 2+	1	1	0	0	1	0	0	0	3
NE15572	1	1	1	0	0	0	1	*	1	0	3
NE15595	;	;1 2	1	0	0	1	0	0	0	0	2
NE15598	1	1 2+	1	1	0	1	0	0	0	0	3
NE15608	1+	1 2+	1	1	0	1	0	0	0	0	3
NE15628	1;	0 ; 1	1	1	0	1	0	0	0	0	3
NE15637	0	;1 2	0	0	0	1	1	0	0	*	2
NE15639	;	1 2 2+	1	0	0	1	0	0	0	*	2
NE15643	3	1 2 3	0	0	0	0	1	0	1	1	3
NE15657	;	1 2	1	1	0	1	0	0	0	0	3
NE15660	1-	;1	1	0	0	0	1	0	0	0	2
NE15663	;	1 2	0	1	1	0	1	0	0	0	3
NE15687	1+ seg 3	2 2+ 3	0	0	0	0	1	1	0	0	2
NE15697	1;	1	1	1	0	1	0	0	0	0	3
NW15404	3 seg 1	1, 2, 3	1	0	0	1	0	0	0	1	3
NW15477	;	;1	1	0	0	1	*	0	0	0	2
NW15517	2+	;1, 2,2+	1	0	0	0	1	0	0	0	2
NE15405	3-	;1, 2	0	1	1	1	0	0	0	0	3
NE15420	;	1	1	1	0	1	1	0	0	0	4
NE15423	1;	1, 2	1	1	0	0	1	0	0	0	3
NE15427	1;	1 2	1	0	0	0	1	*	1	0	3
NE15431	0	1, 2+	1	0	0	1	1	0	0	0	3
NE15472	1;	1, 2+.	1	1	0	1	0	0	0	0	3
NE15497	;	;1	1	0	0	1	1	0	0	0	3
NE15541	3	1	1	0	0	1	1	0	0	0	3
NE15605	;	;1	1	1	0	1	1	0	0	0	4
NE15610	1;	1 2+	1	0	0	0	1	0	0	0	2
NE15636	;	1	1	1	0	1	0	0	0	0	3
NE15644	1	1 2 2+	0	0	0	0	1	0	1	1	3
NE15691	;	1 2 2+	1	1	0	0	1	0	0	0	3
NE15671	1;	;1 2 2+	1	1	0	1	1	0	0	0	4
NE15680	;	;1 2 2+	1	1	0	1	1	0	1	0	5
			98	37	3	74	123	10	12	4

## Sheet: Supp. Table 4
Supplementary Table 4. Presence of the different marker alleles associated with the expected stem rust resistance gene in the TRP2015 genotypes
line name	KSU	UNL	Sr24	Sr31	SrAmigo	Sr38	Sr6	SrTmp	Sr36		# of alleles
			Sr24#12	Xstm120		VENTRIUP-LN2	Xcfd43	gpw5182	wmc477	xgwm319
FREEMAAN	2-/;1-	0	0	0	0	1	0	0	0	0	1
GOODSTREAK	;1-	0	0	0	0	0	1	0	0	0	1
NE14401	4/;1-	3,4	0	0	0	0	1	1	0	0	2
NE14412	2	0	1	0	0	0	0	0	0	1	2
NE14416	;	0	0	0	0	0	1	0	0	0	1
NE14419	;	2	0	0	0	1	0	0	0	1	2
NE14421	;13-	2	0	0	0	1	0	0	*	0	1
NE14427	2-;	2	1	0	0	0	0	*	*	1	2
NE14428	;	1	1	0	0	0	0	0	1	1	3
NE14431	2	0	0	1	0	0	0	0	0	1	2
NE14434	;	0	0	0	0	1	1	0	0	0	2
NE14436	2	2	0	0	0	0	0	0	0	0	0
NE14442	;1-	2,3	0	0	0	0	0	0	0	*	0
NE14448	3C	0	0	0	0	0	0	0	0	0	0
NE14449	2	1	1	0	0	0	0	0	0	0	1
NE14457	2-/4	3	0	0	1	0	0	0	0	0	1
NE14480	;1-	0	0	0	0	0	1	0	0	1	2
NE14484	2	0	0	0	0	0	0	*	*	0	0
NE14492	2	0	0	1	0	0	0	1	0	0	2
NE14494	;	3	1	0	0	0	1	0	0	0	2
NE14495	2C	;	0	0	0	0	0	0	0	0	0
NE14496	3	3	0	0	0	1	0	0	0	0	1
NE14498	0;	0	0	1	0	1	1	0	0	0	3
NE14500	2-C	0	1	0	0	0	0	1	0	0	2
NE14502	;1-	0	0	0	0	0	1	0	0	0	1
NE14511	;1/31;	2	0	0	0	1	0	1	0	0	2
NE14523	2-C/3	2	1	0	0	0	0	0	0	0	1
NE14531	;	2	0	0	0	0	0	0	0	1	1
NE14534	2	2,3	0	0	0	0	0	0	0	1	1
NE14538	;1-	0	0	0	0	1	1	0	0	0	2
NE14545	2	0	1	0	0	0	0	1	0	0	2
NE14546	;	1	0	0	0	1	1	0	0	1	3
NE14550	;	0	0	0	0	0	1	0	0	1	2
NE14557	2-C	4	0	0	0	0	0	0	0	0	0
NE14561	;1-	0	0	0	0	1	1	0	*	0	2
NE14563v	;	0	1	0	0	0	1	0	1	1	4
NE14569	;/2	0	1	0	0	0	1	0	0	0	2
NE14575	0	0	1	0	0	1	1	0	1	0	4
NE14594	;1-/13	0	0	0	0	1	1	*	0	0	2
NE14604	2+3	0	0	0	0	0	0	0	0	0	0
NE14605	4/2-	0	0	1	0	0	0	0	0	0	1
NE14606	;1/0	0	0	0	0	1	0	0	0	0	1
NE14607	4	4	0	0	0	0	0	0	0	0	0
NE14617	2	0	0	0	0	0	0	*	0	0	0
NE14629	3-	0	0	0	0	0	1	0	0	0	1
NE14632	2+/3	0	0	0	0	0	0	0	0	0	0
NE14651	2C/;	0	0	0	0	0	1	0	0	1	2
NE14654	;	0	1	0	0	1	1	0	0	0	3
NE14656	;	0	0	0	0	1	0	0	*	1	2
NE14658	4	3	0	0	0	0	0	0	0	0	0
NE14663	3/;	4	0	0	0	0	0	0	0	0	0
NE14666	;	0	0	0	0	1	0	*	*	1	2
NE14672	;2-/0	0	1	0	0	1	1	0	0	0	3
NE14674	0;	0	0	0	0	0	1	0	0	0	1
NE14686	12/4	2	0	0	0	0	0	1	0	1	2
NE14688	3	3	0	0	0	0	0	0	0	0	0
NE14695	3	2	0	0	0	0	0	0	0	0	0
NE14696	2;	0	0	0	0	1	1	0	*	0	2
NE14700	;1-	0	0	0	0	1	0	0	0	0	1
Robidoux	3/2-	3	0	0	0	0	0	1	0	0	1
			13	4	1	19	22	7	3	15

## Sheet: Supp. Table 5
Supplementary Table 5. Response of the TRP2015 gnotypes to the different stem rust races, expected genes in each genotype based on the response to the different stem rust races, and the result of molecular markers. The evaluation was done based on Stakman scale (1962). For each genetic marker, "0" means the absence of the marker while "1" means the presence of the marker. Red cells indicate the d…
Line\race	QFCSC	QTHJC	MCCFC	RCRSC	RKQQC	TPMKC	TTTTF	GFMNC	QCCSM	TKTTF	TRTTF	TTKSK	TTKSK	TTKST	TTTSK	TTKTT		Sr24	Sr31	SrAmigo	Sr38	Sr6	SrTmp	Sr36
																		Sr24#12	Xstm120		VENTRIUP-LN2	Xcfd43	gpw5182	wmc477	xgwm319
NE14401	4/;1-	4	;2-/;	;1/1;/3	3	0;	4	4/;	;1-/1/4	3+	3+	3+						0	0	0	0	1	1	0	0
NE14412	2	2	2-	2-	2	2	2	;	2+3-	2-	2-	2-	2-	3	2-	2+3		1	0	0	0	0	0	0	1
NE14416	;	3	0;	13-;	2+3	;	4	;	;1-	3+	3+	3+						0	0	0	0	1	0	0	0
NE14419	;	;1-	;1	13-;	;	31;	4	0;/;1-	;10;	3	3+	3						0	0	0	1	0	0	0	1
NE14421	;13-	0	;13-	;13	;/1;	;13	4	0;/;1	0	3	3+	3						0	0	0	1	0	0	*	0
NE14427	2-;	2-	2-	2-	2	2	2	2-;	1-;	2-	2-	2-	2-	2/3	2-/3	2+3		1	0	0	0	0	*	*	1
NE14428	;	2	;	;	2-	;	2	0;	;	2-	2-	2-	2-	2+	2-;	2+3		1	0	0	0	0	0	1	1
NE14431	2	2	2/4	2-	2	23-/2-	0;/23-	2	2-	2+	2-	2+	2+	2+	2+/3	2+		0	1	0	0	0	0	0	1
NE14434	;	;	;1/;	;	;	;1/;	;1-	;/2	;	2	2-/3+	2	2	2	2+	2+3		0	0	0	1	1	0	0	0
NE14436	2	2-	2	;2-	2	4	1	2	;2-	22+	2-	22+	2	2	2	2+		0	0	0	0	0	0	0	0
NE14442	;1-	4	;	3-1	4	;	4	;1/0;	;1-	3	3+	3						0	0	0	0	0	0	0	*
NE14448	3C	4	2-;	2-	4	4	4	4	2-;	3+	2	3+						0	0	0	0	0	0	0	0
NE14449	2	;2-	2-;	2-;	2	2	2	2-;	;2-	;1	2-	;1	2-	22+	;2-	2+		1	0	0	0	0	0	0	0
NE14457	2-/4	2-/4	4/;2-	2+3	2-/4	0	2+/2-	0;	2-;	2-/2+	3	2-/2+	3+/2-	3+/2-	2+/3	3/2		0	0	1	0	0	0	0	0
NE14480	;1-	4	0;	1;	3	0;	4	0;	;			3						0	0	0	0	1	0	0	1
NE14484	2	2	3	2	2	4	3	2	2	2+	3+	2+	2+	2+	2+	3		0	0	0	0	0	*	*	0
NE14492	2	2	2-	2-	2-	2-	2-	2-	2-			3						0	1	0	0	0	1	0	0
NE14494	;	2-	2-;	2-/0;	2	2	2	2-;	1;	2-	2-	2-	2-	2+3	;2-/3	3		1	0	0	0	1	0	0	0
NE14495	2C	2-C	13-C	2	;1	3	4	2	2-	3+	3+	22+	2	2	22+	3		0	0	0	0	0	0	0	0
NE14496	3	3/;	;1/31;	;1	;13-	4	;1	1/3	0/1/3			3+						0	0	0	1	0	0	0	0
NE14498	0;	0;	0;	0;	;	0;	;/31;	0;	0/;	3	3+	2	22+	2+	2+	3		0	1	0	1	1	0	0	0
NE14500	2-C	2-C	1-C	2-	2	2	2	2-	2	2-	2-	2-;	2-	2+3	2-	2+3		1	0	0	0	0	1	0	0
NE14502	;1-	3C	0;	;	3	0;/3	3/2	0;	;/1			3						0	0	0	0	1	0	0	0
NE14511	;1/31;	;1/4	;	13-;	;1-	31;	2+	;1	;			3						0	0	0	1	0	1	0	0
NE14523	2-C/3	2-C	1-C/3-C	3/2-	3/2	2/4	3/2	2-/3	-	3+	2-/3+	2-/3	3/2-	3	;2-	3		1	0	0	0	0	0	0	0
NE14531	;	4	0;	;	4	;	3	;	;			3+						0	0	0	0	0	0	0	1
NE14534	2	-	3	2	2	4	3	2	2	2+	3+	2	22+	2+	2+	2+3		0	0	0	0	0	0	0	1
NE14538	;1-	;	;	;1-/2-	;	31;	4	;	;	3+	2	2	2	2	22+	2+		0	0	0	1	1	0	0	0
NE14545	2	2/2-	2-;	2-;	2	2	2	0;/2-	3	2-	2-	2-	2-	3	;2-	3		1	0	0	0	0	1	0	0
NE14546	;	;	0;	;12-	;	;	3	;	0;	3+	2/3	3/2+	2/4	2	3+/2+	3		0	0	0	1	1	0	0	1
NE14550	;	2	0;	;	2	0;	3	0;	0;	3+	3+	2+	2+	2+	2+	2+3		0	0	0	0	1	0	0	1
NE14557	2-C	2-C	1C	2	2	3	3	2	2-/2C	3	3	2+	22+	2+	2+	3		0	0	0	0	0	0	0	0
NE14561	;1-	3C/;13	0;	1-;	31;/3	;	3/2	;/1-;	;			3+						0	0	0	1	1	0	*	0
NE14563V	;	2-	0;	;	2	0;	3/2-	;	;	3/2-	2/3	2	2	2	;2-/3	2+3		1	0	0	0	1	0	1	1
NE14569	;/2	4/2	0;	1;	4/2	0;	2-	;/1-;	1;	2-/3+	3/2-	2-/3+	3	3	3/;2-	3		1	0	0	0	1	0	0	0
NE14575	0	0;	0;	0;	0;/3	0;/;2-	;	0;	0;	;/3	2-	;1	;1	3/2+	;1	2+		1	0	0	1	1	0	1	0
NE14594	;1-/13	21;	;	0	2-;/23	0;/2-/1;	;2-	-	0;/3	3-;	2+	2/3+	3	3/2+	2+/3+	3/2+		0	0	0	1	1	*	0	0
NE14604	2+3	2+3	2/;	;2-	23	3	13-	3-	2			3+						0	0	0	0	0	0	0	0
NE14605	4/2-	2-/4	2-;	3/0	4	4LIF/0	4/2-	4/0	0/41pu			3+						0	1	0	0	0	0	0	0
NE14606	;1/0	3	4/;	0/2-/3	4/13-;	4	0	3-/0	0			3+						0	0	0	1	0	0	0	0
NE14607	4	3	4	3/0	4	4	3	4	0/31pu			3						0	0	0	0	0	0	0	0
NE14617	2	2	4	2-/0/2	2	4	3	2-	0	3	3/;	0/3	3	3	3+	2+		0	0	0	0	0	*	0	0
NE14629	3-	3	4/0	3/0	3	0/3	4	0	4			3						0	0	0	0	1	0	0	0
NE14632	2+/3	3-;	3	3-;	2+3	4	3-	3-2	0			3+						0	0	0	0	0	0	0	0
NE14651	2C/;	2C	3C	3-/;1-	2	2C/4	3-	2C/;	2C	3	3/2	2+	3/2+	3/2+	2+	2+3		0	0	0	0	1	0	0	1
NE14654	;	;	;	;2-	;	;	2-	;	0	;2-	2-	2-;	;1	2+3	;1	2+/3		1	0	0	1	1	0	0	0
NE14656	;	2	0/0;	;2-	2+3-	0	4	;	0			3						0	0	0	1	0	0	*	1
NE14658	4	3	2	2-	3	3	4	3	21pl			3+						0	0	0	0	0	0	0	0
NE14663	3/;	3	;2-	2-	4/13-;	4	4	4	2-1pu			3						0	0	0	0	0	0	0	0
NE14666	;	1;	;	;1-	;/3-1;	2-	3	0	0			3						0	0	0	1	0	*	*	1
NE14672	;2-/0	;2-	0;/;2-	0	2-"z"	0;/2-	0	0	0	;1	2-	2	2-	2+	;2-	2+3		1	0	0	1	1	0	0	0
NE14674	0;	2	0;	0;	23-?	;1-	1	0;	0	1;	3	2+	2+	2+	2+	2+3		0	0	0	0	1	0	0	0
NE14686	12/4	2	4	2	21	4	3	2/2-	21pu/1-			3						0	0	0	0	0	1	0	1
NE14688	3	3	3-	3-2?	3-/1;	4	3/2-	4	4	3+	3	0/3	3	3+	3+	3		0	0	0	0	0	0	0	0
NE14695	3	3	2-/2	2-	3	4	4	4	0			3						0	0	0	0	0	0	0	0
NE14696	2;	2	13-;	23-	13-;	4	3	0;	0	3+	3	2+	2+	2+	2+	2+		0	0	0	1	1	0	*	0
NE14700	;1-	2+	;1-	1;	3or2+3	;1-	3	0	0			3						0	0	0	1	0	0	0	0
GOODSTREAK	;1-	2	;1-	;1-	2	;1-	4	;	;	3+	3+	2+	22+	2+	2+	3
Freeman	2-/;1-	2+3	;13/;	1/3-	3/32"z"/1	3/;	4	;2-/3/0	0	;1	3+	2+/3	2+	2+	2+	3
